# Supplementary material for: Modular development enables rapid design of media for alternative hosts
Source: Biotechnol Bioeng. 2021 Oct 18;119(1):59–71. doi: 10.1002/bit.27947 (PMC9298315; doi:10.1002/bit.27947)
Supplement: Supplementary file 2 — Supplementary information. [file BIT-119-59-s002.xlsx]

## Sheet: Final Media Formulations
Final Media Formulations
DM1				DM2
Component	Stock Concentration	Stock Volume (mL/L)		Component	Stock Concentration	Stock Volume (mL/L)
YNB	17 g/L	100		YNB	17 g/L	200
Urea	333 g/L	21		Urea	333 g/L	3
Fructose	500 g/L	45		Methanol	pure	20
KH2PO4 adjusted to pH 6.5	150 g/L (1.1 M)	66.7		KH2PO4 adjusted to pH 6.5	150 g/L (1.1 M)	26.67
MEM AA	50x	20		Cholesterol	diluted to 50x	20
PTM1s	1x	10		Sorbitol	500 g/L	40
DI Water	pure	737.3		DI Water	pure	690.33

## Sheet: Supplement List
Supplement	Abbreviation	Diluted/Prepped	Vendor	Stock Concentration	Screening Concentration	Unit
PTM1, Trace Salts	PTM1s	1	VWR	1	0.1	v/v%
BME Amino Acids Solution (50x)	BME AA		SigmaAldrich	50	1	x
SPITE Medium Supplement (100x)	SPITE		SigmaAldrich	100	1	x
Technova 1000x Trace Metals Mixture	Technova trace metals mix	1	Fischer Scientific	1	0.1	v/v%
MEM Amino Acids Solution (50x)	MEM AA		ThermoFischer	50	1	x
GlutaMAX Supplement (100x)	Glutamax		ThermoFischer	100	1	x
BME Vitamins 100x solution	BME vitamins		SigmaAldrich	100	1	x
Trace Metal Mix A5 with Co	A5 trace metals		SigmaAldrich	1	0.1	v/v%
RPMI 1640 Vitamins Solution (100x)	RPMI vitamins		SigmaAldrich	100	1	x
MEM Vitamin Solution (100x)	MEM vitamins		SigmaAldrich	100	1	x
Cholesterol Lipid Concentrate (250x)	Cholesterol mix	1	ThermoFischer	50	1	x
Poloxamer 188 solution	Poloxamer 188		SigmaAldrich	10	1	v/v%
Linoleic Acid-Oleic Acid-Albumin, 100x	Lin. ol. Albumin		SigmaAldrich	100	1	x
Chemically Defined Lipid Concentrate	Lipids		ThermoFischer	250	1	x
CHAPS	CHAPS	1	SigmaAldrich	40	1	g/L
Tween 20	Tween 20	1	SigmaAldrich	1	0.1	v/v%
Ferrous Sulfate, 7-Hydrate	FeSO4	1	J.T. Baker	1	0.03552	g/L
Copper(II) chloride	CuSO4	1	SigmaAldrich	0.2	0.00427	g/L
Sodium iodide	NaI	1	SigmaAldrich	0.2	8e-05	g/L
Sodium molybdate	Na2MoO4	1	SigmaAldrich	0.5	0.00017	g/L
Boric acid	Boric acid	1	SigmaAldrich	0.05	0.0002	g/L
Mangenese(II) chloride tetrahydrate	MnSO4	1	SigmaAldrich	0.2	0.003	g/L
Cobalt(II) chloride hexahydrate	CoCl2	1	SigmaAldrich	0.05	0.0005	g/L
Biotin	Biotin	1	SigmaAldrich	0.05	0.0002	g/L
Zinc chloride anhydrous	ZnCl2	1	Alfa Aesar	1	0.02	g/L
N-acetylcysteine	NAC	1	SigmaAldrich	5	0.82	g/L
Reduced Glutathione	GSH	1	SigmaAldrich	10	3	g/L
Sodium deoxycholate monohydrate	SDM	1	SigmaAldrich	10	0.05	g/L
TUDCA	TUDCA	1	SigmaAldrich	8	0.05	g/L
EDTA	K-EDTA	1	SigmaAldrich	5	0.3	g/L
Valproic acid	Valproic acid	1	SigmaAldrich	3	0.6	g/L
Sorbitol	Sorbitol	1	SigmaAldrich	500	20	g/L
Mannitol	Mannitol	1	SigmaAldrich	125	20	g/L
Trehalose	Trehalose	1	SigmaAldrich	300	20	g/L
Alanine	Alanine	1	SigmaAldrich	100	20	g/L
Methanol	Methanol		SigmaAldrich	100	2	v/v%
Urea	Urea	1	SigmaAldrich	333	4	g/L
Potassium phosphate monobasic	Potassium phosphate pH 5	1	SigmaAldrich	150	10	g/L
Potassium phosphate monobasic	Potassium phosphate pH 5.75	1	SigmaAldrich	150	10	g/L
Potassium phosphate monobasic	Potassium phosphate pH 6.5	1	SigmaAldrich	150	10	g/L
YNB without ammonium sulfate or amino acids	YNB without ammonium sulfate or amino acids	1	SigmaAldrich	10	1	x
Glycerol	Glycerol	1	SigmaAldrich	500	40	g/L
Fructose	Fructose	1	SigmaAldrich	500	40	g/L
Glucose	Glucose	1	SigmaAldrich	100	40	g/L
SyntheChol NS0 Supplement 500x	SyntheChol		SigmaAldrich	500	1	g/L

## Sheet: eRDF Analysis
Compound	Stable for up to 6 months?	Reference	Our Estimate (g/L)	AqSolDB (g/L)	Final Solubility Estimate (g/L)	eRDF (mg/L)	solubility/media concentration	Log10(solubility/media concentration)	<1	1 - 2	2 - 3	3 - 4	>4
Biotin	1	Pub Chem		0.22	0.22	0.1	2200	3.34242	0	0	0	1	0	1
Calcium Chloride Dihydrate	1	Inspection	745		745	108.77	6849.32	3.83565	0	0	0	1	0	1
Calcium Pantothenate	1	Comb, Table 3-10	2.11		2.11	1.24	1701.61	3.23086	0	0	0	1	0	1
Choline Chloride	1	https://efsa.onlinelibrary.wiley.com/doi/pdf/10.2903/j.efsa.2011.2353	650		650	12.29	52888.5	4.72336	0	0	0	0	1	1
Cupric Sulfate Pentahydrate	1	Inspection	314.6		314.6	0.000749	4.20027e+08	8.62328	0	0	0	0	1	1
DL-alpha-Lipoic Acid	0	Succeptible to photodegradation	0.24		0.24	0.0516	4651.16	3.66756	0	0	0	1	0	1
Ferrous Sulfate Heptahydrate	1	Inspection	250		250	0.222	1.12613e+06	6.05159	0	0	0	0	1	1
Folic Acid*	1	Comb, Table 3-10	0.02	0.0016	0.02	1.81	11.0497	1.04335	0	1	0	0	0	1
Glucose	1	Inspection	125		125	3423	36.5177	1.5625	0	1	0	0	0	1
Glycine	1	MEM AA (50x) ThermoFischer		624.38	624.38	42.8	14588.3	4.16401	0	0	0	0	1	1
HEPE	1	Good's buffers are chemically stable	400		400	1190	336.134	2.52651	0	0	1	0	0	1
Hypoxanthine	0			0.7	0.7	1.02	686.275	2.8365	0	0	1	0	0	1
i-Inositol	1	Inspection		143.1	143.1	46.85	3054.43	3.48493	0	0	0	1	0	1
L-Alanine	1	MEM AA (50x) ThermoFischer	166.5		166.5	6.68	24925.1	4.39664	0	0	0	0	1	1
L-Arginine HCl	1	MEM AA (50x) ThermoFischer		158.88	158.88	581.5	273.224	2.43652	0	0	1	0	0	1
L-Asparagine Monohydrate	1	MEM AA (50x) ThermoFischer		24.04	24.04	94.5	254.392	2.4055	0	0	1	0	0	1
L-Aspartic acid	1	MEM AA (50x) ThermoFischer	7.78		7.78	39.9	194.987	2.29001	0	0	1	0	0	1
L-Cysteine HCl Monohydrate	1	MEM AA (50x) ThermoFischer		277.37	277.37	105.4	2631.59	3.42022	0	0	0	1	0	1
L-Glutamic Acid	1	MEM AA (50x) ThermoFischer		21.58	21.58	39.7	543.577	2.73526	0	0	1	0	0	1
L-Glutamine	0			42.14	42.14	1000	42.14	1.62469	0	1	0	0	0	1
L-Glutathione Reduced	0	Yamamoto	100		100	0.49	204082	5.3098	0	0	0	0	1	1
L-Histidine HCl	1	MEM AA (50x) ThermoFischer		149.77	149.77	75.4	1986.34	3.29805	0	0	0	1	0	1
L-Hydroxyproline	1	Assumed similar for proline	500		500	31.5	15873	4.20066	0	0	0	0	1	1
L-Isoleucine	1	MEM AA (50x) ThermoFischer		41.16	41.16	157.4	261.499	2.41747	0	0	1	0	0	1
L-Leucine	1	MEM AA (50x) ThermoFischer		11.81	11.81	165.3	71.4459	1.85398	0	1	0	0	0	1
L-Lysine	1	MEM AA (50x) ThermoFischer		1000	1000	197.2	5070.99	3.70509	0	0	0	1	0	1
L-Methionine	1	MEM AA (50x) ThermoFischer		32.69	32.69	49.2	664.431	2.82245	0	0	1	0	0	1
L-Phenylalanine	1	MEM AA (50x) ThermoFischer		14.54	14.54	74.3	195.693	2.29158	0	0	1	0	0	1
L-Proline	1	MEM AA (50x) ThermoFischer	162.3		162.3	55.2	2940.22	3.46838	0	0	0	1	0	1
L-Serine	1	MEM AA (50x) ThermoFischer		43.2	43.2	85.1	507.638	2.70555	0	0	1	0	0	1
L-Threonine	1	MEM AA (50x) ThermoFischer	97		97	110.8	875.451	2.94223	0	0	1	0	0	1
L-Tryptophan	1	MEM AA (50x) ThermoFischer	11.36		11.36	18.4	617.391	2.79056	0	0	1	0	0	1
L-Tyrosine	1	MEM AA (50x) ThermoFischer		0.4	0.4	87	4.5977	0.662541	1	0	0	0	0	1
L-Valine	1	MEM AA (50x) ThermoFischer		74.41	74.41	109	682.661	2.8342	0	0	1	0	0	1
Linoleic Acid	1	Gibco Chemically Defined Lipid Concentrate stable ~9 months	0.139		0.139	0.02103	6609.61	3.82018	0	0	0	1	0	1
Magnesium Sulfate Anhydrous	1	Inspection	269		269	66.22	4062.22	3.60876	0	0	0	1	0	1
Niacinamide	1	Niacin is stable		18	18	1.47	12244.9	4.08796	0	0	0	0	1	1
p-Aminobenzoic Acid	0			6.11	6.11	0.51	11980.4	4.07847	0	0	0	0	1	1
Phenol Red	1	Stable up to 2 years: http://himedialabs.com/TD/TC045.pdf	0.77		0.77	5	154	2.18752	0	0	1	0	0	1
Potassium Chloride	1	Inspection		355	355	373	951.743	2.97852	0	0	1	0	0	1
Putrescine 2HCl	0	Stable at 4 C for 1 month (SigmaAldrich)	100		100	0.04	2500000	6.39794	0	0	0	0	1	1
Pyridoxal HCl	0		11.7		11.7	1	11700	4.06819	0	0	0	0	1	1
Pyridoxine HCl (B6)	0			159	159	0.51	311765	5.49383	0	0	0	0	1	1
Riboflavin	0			0.085	0.085	0.21	404.762	2.6072	0	0	1	0	0	1
Sodium Bicarbonate	1	Inspection		404	404	1050	384.762	2.58519	0	0	1	0	0	1
Sodium Chloride	1	Inspection		317	317	6424	49.3462	1.69325	0	1	0	0	0	1
Sodium Phosphate Dibasic	1	Inspection	770		770	6593	116.791	2.06741	0	0	1	0	0	1
Sodium pyruvate	1	Inspection	100		100	110	909.091	2.95861	0	0	1	0	0	1
Thiamine HCl	0	Up to 24 months (SigmaAldrich)	15.3		15.3	1.59	9622.64	3.98329	0	0	0	1	0	1
Thymidine	0			43.87	43.87	5.72	7669.58	3.88477	0	0	0	1	0	1
Vitamin B12	0		50		50	0.34	147059	5.16749	0	0	0	0	1	1
Zinc Sulfate	1	Inspection	577		577	0.23	2.5087e+06	6.39945	0	0	0	0	1	1
*Folic acid solubility based on solubility in 10x YNB, solubility can also be increase by adding a small amount of base									1	5	19	13	14	52
	40								1.92308	9.61538	36.5385	25	26.9231
	0.769231	0.230769

## Sheet: Reference Media Formulations
BMGY				RDM (outgrowth)				YNB without amino acids or ammonium sulfate (Sigma Aldrich)
Component	Concentration	Unit		Component	Concentration	Unit		Component	Concentration	Unit
Yeast extract	10	g/L		Potassium Phosphate Monobasic	12	g/L		Biotin	2	ug/L
Peptone	20	g/L		Magnesium Sulfate Heptahydrate	4.7	g/L		Calcium pantothenate	400	ug/L
YNB without amino acids or ammonium sulfate	13.4	g/L		Calcium Chloride Dihydrate	3.6	g/L		Folic acid	2	ug/L
KH2PO4	14.1	g/L		Ammonium Sulfate	4.96	g/L		Niacin	400	ug/L
Glycerol	4	v/v%		Arginine	1.74	g/L		p-Aminobenzoic acid	200	ug/L
*pH adjusted to 6.5 with KOH				Glutamine	1.46	g/L		Pyridoxine HCl	400	ug/L
				RDM Vitamins Solution	3.33	mL/L		Riboflavin	200	ug/L
BMMY				Lipids solution	10	mL/L		Thiamine HCl	400	ug/L
Component	Concentration	Unit		PTM1 salts	4.35	mL/L		Inositol	2	mg/L
Yeast extract	10	g/L		Glycerol	4	v/v%		Boric acid	500	ug/L
Peptone	20	g/L		*pH adjusted to 6.5 with KOH				Copper sulfate	40	ug/L
YNB without amino acids or ammonium sulfate	13.4	g/L						Potassium iodide	100	ug/L
KH2PO4	14.1	g/L		RDM (production)				Ferric chloride	200	ug/L
Methanol	1	v/v%		Component	Concentration	Unit		Manganese sulfate	400	ug/L
*pH adjusted to 6.5 with KOH				Potassium Phosphate Monobasic	12	g/L		Sodium molybdate	200	ug/L
				Magnesium Sulfate Heptahydrate	4.7	g/L		Zinc sulfate	400	ug/L
				Calcium Chloride Dihydrate	3.6	g/L		Potassium phosphate monobasic	1	g/L
				Ammonium Sulfate	13.21	g/L		Magnesium sulfate	0.5	g/L
				Glutamine	2.92	g/L		Sodium chloride	0.1	g/L
				Vitamins solution	3.33	mL/L		Calcium chloride	0.1	g/L
				Lipids solution	10	mL/L		https://www.sigmaaldrich.com/US/en/product/sigma/y1251
				PTM1 salts	4.35	mL/L
				Methanol	1	v/v%
				*pH adjusted to 6.5 with KOH
				RDM Vitamins Solution
				Component	Concentration	Unit
				Myo-Inositol	15	g/L
				Thiamine Hydrochloride	0.6	g/L
				Calcium Pantothenate	0.6	g/L
				Nicotinic Acid	0.6	g/L
				Pyroxidine Hydrochloride	0.6	g/L
				D-Biotin	0.03	g/L
				Para-Aminobenzoic acid	0.12	g/L
				Lipid Solution
				Component	Concentration	Unit
				Arachindonic Acid	0.004	g/L
				Linoleic Acid	0.02	g/L
				Linolenic Acid	0.02	g/L
				Myristic Acid	0.02	g/L
				Oleic Acid	0.02	g/L
				Palmitic Acid	0.02	g/L
				Stearic Acid	0.02	g/L
				Tween-80	4.4	g/L
				Tocopherol Acetate	0.14	g/L
				Poloxamer 188	10	v/v%
				PTM1 Salts
				Component	Concentration	Unit
				CuSO4*5H2O	6	g/L
				NaI	0.08	g/L
				MnSO4*H20	3	g/L
				Na2MoO4*2H2O	0.2	g/L
				H3BO3	0.02	g/L
				CoCl2*6H2O	0.5	g/L
				ZnCl2	20	g/L
				FeSO4*7H2O	65	g/L
				H2SO4	10	mL/L
				D-Biotin	0.4	g/L

## Sheet: References
1	Ritacco, F. V., Wu, Y., & Khetan, A. (2018). Cell culture media for recombinant protein expression in Chinese hamster ovary (CHO) cells: History, key components, and optimization strategies. Biotechnology progress, 34(6), 1407-1426.
2	Yamamoto, T., & Ishihara, K. (1994). Stability of glutathione in solution. In Developments in food engineering (pp. 209-211). Springer, Boston, MA.
3	Combs, G. F. (2012). The vitamins: Fundamental aspects in nutrition and health. San Diego: Elsevier Academic Press
4	https://www.calpaclab.com/chemical-compatibility-bottles-containers/
5	ThermoFischer product information sheets
6	http://himedialabs.com/TD/TC045.pdf
7	SigmaAldrich product information
8	https://efsa.onlinelibrary.wiley.com/doi/pdf/10.2903/j.efsa.2011.2353
